# Supplementary material for: High-Risk Lineages of Hybrid Plasmids Carrying Virulence and Carbapenemase Genes
Source: Antibiotics (Basel). 2024 Dec 17;13(12):1224. doi: 10.3390/antibiotics13121224 (PMC11726917; doi:10.3390/antibiotics13121224)
Supplement: Supplementary file 1 [file antibiotics-13-01224-s001.zip]

Archive with 3 entries (3 files):
- supplementary_figures_6_12.pdf
- Supplementary_table_S1_assembly_statistics.xlsx
- Supplementary_table_S2_Plasmids_included_in_the_global_dataset.xlsx
