# Supplementary material for: High-Risk Lineages of Hybrid Plasmids Carrying Virulence and Carbapenemase Genes
Source: Antibiotics (Basel). 2024 Dec 17;13(12):1224. doi: 10.3390/antibiotics13121224 (PMC11726917; doi:10.3390/antibiotics13121224)
Supplement: Supplementary file 1 [file antibiotics-13-01224-s001.zip › Supplementary_table_S1_assembly_statistics.xlsx]

## Sheet: stats_assembly_v2
id	num_contigs	sum_len	N50	assembly id	plasmid name from cluster_2	id plasmid	id illumina reads	id ONT reads
5_kpn	8	5741002	5176047	JBFWHX000000000	pVKpST23_AMR_5	PQ126463	SRX25663723	SRX25663712
8_kpn	6	5919389	5369884	JBFWHW000000000	pVKpST147_8	PQ126450	SRX25663752	SRX25663734
24_kpn	6	5730416	2043229	JBFWHS000000000	pVKpST15_NDM_24	PQ126458	SRX25663705	SRX25663704
38_kpn	15	6276422	5463250	JBFWHR000000000	pVKpST39_NDM_38	PQ126481	SRX25663707	SRX25663706
79_kpn	9	5674456	5158800	JBFWHQ000000000	pVKpST23_79	PQ126462	SRX25663709	SRX25663708
86_kpn	4	5433910	3839418	JBFWHP000000000	pVKpST86_86	PQ126486	SRX25663711	SRX25663710
107_kpn	8	5600019	5160545	JBFWHO000000000	pVKpST23_107	PQ126460	SRX25663714	SRX25663713
155_kpn	4	5768002	5344237	JBFWHM000000000	pVKpST147_NDM_155	PQ126451	SRX25663718	SRX25663717
158_kpn	8	5826860	2428952	JBFWHL000000000	pVKpST147_OXA-48_NDM_158	PQ126455	SRX25663720	SRX25663719
172_kpn	5	5908579	3659585	JBFWHK000000000	pVKpST874_NDM_172	PQ126489	SRX25663722	SRX25663721
191_kpn	5	5890686	5128520	JBFWHJ000000000	pVKpST377_NDM_191-2, pVKpST377_AMR_191-4	PQ126467, PQ126465	SRX25663725	SRX25663724
209_kpn	7	5781364	5096531	JBFWHI000000000	pVKpST395_AMR_209	PQ126475	SRX25663727	SRX25663726
247_kpn	3	5654966	5298421	JBFWHH000000000	pVKpST874_NDM_247	PQ126490	SRX25663729	SRX25663728
1167_kpn	4	5852507	5343644	JBFWHG000000000	pVKpST147_1167	PQ126447		SRX25663730
1333_kpn	3	5869079	5455839	JBFWHF000000000	pVKpST395_1333	PQ126470		SRX25663731
1456_kpn	4	5943722	5547782	JBFWHE000000000	pVKpST395_1456	PQ126471		SRX25663732
1523_kpn	5	5855672	5344654	JBFWHD000000000	pVKpST147_1523	PQ126448		SRX25663733
1989_kpn	3	5654483	5291540	JBFWHC000000000	pVKpST874_1989	PQ126487		SRX25663735
2218_kpn	3	5513306	5153555	JBFWHB000000000	pVKpST48_2218	PQ126482		SRX25663736
2262_kpn	7	5800886	5329257	JBFWHA000000000				SRX25663737
2270_kpn	3	5798752	5205627	JBFWGZ000000000	pVKpST874_2270	PQ126488		SRX25663738
2276_kpn	6	5834301	5361207	JBFWGY000000000	pVKpST147_NDM_2276	PQ126452	SRX25663740	SRX25663739
2799_kpn	6	5891597	5347972	JBFWGX000000000	pVKpST15_NDM_2799	PQ126459	SRX25663749	SRX25663748
3008_kpn	7	5604102	5097916	JBFWGW000000000	pVKpST23_OXA-48_NDM_3008	PQ126464	SRX25663751	SRX25663750
3010_kpn	5	5984790	5555032	JBFWGV000000000	pVKpST395_NDM_3010	PQ126476	SRX25663754	SRX25663753
3018_kpn	18	5949183	5440653	JBFWGU000000000	pVKpST377_AMR_3018	PQ126466	SRX25663756	SRX25663755
3025_kpn	5	5582854	5135894	JBFWGT000000000	pVKpST23_3025	PQ126461		SRX25663757
3026_kpn	4	5960753	5330641	JBFWGS000000000	pVKpST15_3026	PQ126456		SRX25663758
3027_kpn	13	5883954	5354315	JBFWGR000000000			SRX25663760	SRX25663759
3035_kpn	6	6020234	5406881	JBFWGQ000000000	pVKpST512_3035	PQ126483		SRX25663761
3039_kpn	6	5903435	5304753	JBFWGP000000000			SRX25663764	SRX25663762
3040_kpn	6	5934347	5306314	JBFWGO000000000	pVKpST39_3040	PQ126468		SRX25663765
3042_kpn	3	5668290	5410485	JBFWGN000000000				SRX25663766
3048_kpn	5	5874283	5354415	JBFWGM000000000	pVKpST512_3048	PQ126484		SRX25663767
3050_kpn	4	5852373	5516759	JBFWGL000000000	pVKpST395_OXA-48_3050	PQ126479	SRX25663769	SRX25663768
3057_kpn	3	5762149	5422346	JBFWGK000000000	pVKpST395_3057	PQ126472		SRX25663770
3061_kpn	8	5887317	5368194	JBFWGJ000000000	pVKpST512_3061	PQ126485		SRX25663771
3065_kpn	2	5697444	5405769	JBFWGI000000000	pVKpST39_3065	PQ126469		SRX25663772
3067_kpn	5	5912408	5441259	JBFWGH000000000	pVKpST395_3067	PQ126473		SRX25663773
3071_kpn	3	5767306	5374633	JBFWGG000000000	pVKpST147_NDM_3071	PQ126453	SRX25663776	SRX25663775
3072_kpn	6	6083551	5584739	JBFWGF000000000	pVKpST395_NDM_3072	PQ126477	SRX25663778	SRX25663777
3076_kpn	5	5746423	5375018	JBFWGE000000000	pVKpST395_OXA-48_3076	PQ126480	SRX25663780	SRX25663779
3079_kpn	7	5891956	5342518	JBFWGD000000000	pVKpST147_NDM_3079	PQ126454	SRX25663782	SRX25663781
3082_kpn	4	5881870	5479259	JBFWGC000000000	pVKpST395_NDM_3082	PQ126478		SRX25663783
3086_kpn	8	6034377	5404327	JBFWGB000000000	pVKpST101_3086	PQ126446		SRX25663743
3100_kpn	4	5937866	5350358	JBFWGA000000000	pVKpST15_3100	PQ126457		SRX25663744
3111_kpn	6	5728760	5364253	JBFWFZ000000000	pVKpST395_3111	PQ126474		SRX25663745
3112_kpn	6	5987406	5403362	JBFWFY000000000	pVKpST147_3112	PQ126449		SRX25663746
1_ecoli	6	5473376	4907084	JBFWHY000000000	pVEcoST361_AMR_1	PQ126445	SRX25663701	SRX25663700
10_ecoli	37	5482807	1642248	JBFWHV000000000			SRX25663774	SRX25663763
11_ecoli	8	5206828	4742001	JBFWHU000000000	pVEcoST167_OXA-48_11	PQ126443	SRX25663747	SRX25663742
12_ecoli	8	5207737	4742575	JBFWHT000000000	pVEcoST167_OXA-48_12	PQ126444	SRX25663703	SRX25663702
143_ecoli	8	5155239	4829457	JBFWHN000000000			SRX25663716	SRX25663715
