# Supplementary material for: High-Risk Lineages of Hybrid Plasmids Carrying Virulence and Carbapenemase Genes
Source: Antibiotics (Basel). 2024 Dec 17;13(12):1224. doi: 10.3390/antibiotics13121224 (PMC11726917; doi:10.3390/antibiotics13121224)
Supplement: Supplementary file 1 [file antibiotics-13-01224-s001.zip › Supplementary_table_S2_Plasmids_included_in_the_global_dataset.xlsx]

## Sheet: plasmids_ncbi
id	host	country	year	species	ST	cluster	carbapenemase	iucA
NZ_MW911671	Homo sapiens	Russia	2019	Klebsiella pneumoniae	na	B	blaNDM-1	1
NZ_CP072810	Homo sapiens	Russia	2017	Klebsiella pneumoniae	na	B	blaNDM-1	1
NZ_CP132632	Homo sapiens	Germany	2022	Klebsiella pneumoniae	395	B	blaOXA-48	1
NZ_CP050380	Homo sapiens	Czech Republic	2019	Klebsiella pneumoniae	15	B	blaNDM-1	1
NZ_CP084395	Homo sapiens	Italy	2019	Klebsiella pneumoniae	147	B	blaNDM-1	1
NZ_ON081621	Homo sapiens	Poland	2018	Klebsiella pneumoniae	na	B	blaNDM-1	1
NZ_MW911666	Homo sapiens	Russia	2018	Klebsiella pneumoniae	na	B	blaNDM-1	1
NZ_CP137400	Homo sapiens	United Kingdom	2023	Klebsiella pneumoniae	147	B	blaNDM-1	1
NZ_MW911670	Homo sapiens	Russia	2019	Klebsiella pneumoniae	na	B	blaNDM-1	1
NZ_MW911669	Homo sapiens	Russia	2019	Klebsiella pneumoniae	na	B	blaNDM-1	1
NZ_MW911668	Homo sapiens	Russia	2019	Klebsiella pneumoniae	na	B	blaNDM-1	1
NZ_CP066856	Homo sapiens	Russia	2018	Klebsiella pneumoniae	147	B	blaNDM-29	1
NZ_ON081623	Homo sapiens	Poland	2018	Klebsiella pneumoniae	na	B	blaNDM-1	1
NZ_CP072918	Homo sapiens	Italy	2019	Klebsiella pneumoniae	147	B	0	1
NZ_MW245019	Homo sapiens	Egypt	1000	Klebsiella pneumoniae	na	B	0	1
NZ_CP040726	Homo sapiens	United Kingdom	2019	Klebsiella pneumoniae	147	B	0	1
NZ_CP072809	Homo sapiens	Russia	2017	Klebsiella pneumoniae	na	B	blaNDM-1	1
NZ_CP071028	Homo sapiens	Italy	2018	Klebsiella pneumoniae	147	B	0	1
NZ_CP074088	Homo sapiens	Italy	2019	Klebsiella pneumoniae	147	B	0	1
NZ_CP137382	Homo sapiens	United Kingdom	2022	Klebsiella pneumoniae	147	B	0	1
NZ_CP070891	Homo sapiens	Italy	2019	Klebsiella pneumoniae	147	B	0	1
NZ_MT648512	Homo sapiens	Egypt	1000	Klebsiella pneumoniae	na	B	blaNDM-1	1
NZ_ON081624	Homo sapiens	Poland	2018	Klebsiella pneumoniae	na	B	0	1
NZ_CP077784	Homo sapiens	na	1000	Klebsiella pneumoniae	377	B	blaNDM-1	1
NZ_CP091814	Homo sapiens	Qatar	2016	Klebsiella pneumoniae	383	B	blaNDM-5	1
NZ_CP137424	Homo sapiens	United Kingdom	2023	Klebsiella pneumoniae	147	B	0	1
NZ_CP137363	Homo sapiens	United Kingdom	2022	Klebsiella pneumoniae	147	B	0	1
NZ_CP138475	Homo sapiens	United Kingdom	2023	Klebsiella pneumoniae	na	B	blaNDM-5	1
NZ_CP137360	Homo sapiens	United Kingdom	2023	Klebsiella pneumoniae	147	B	blaNDM-5	1
NZ_CP117746	Homo sapiens	USA	2022	Klebsiella pneumoniae	147	B	blaNDM-5	1
NZ_CP137418	Homo sapiens	United Kingdom	2023	Klebsiella pneumoniae	147	B	0	1
NZ_CP137372	Homo sapiens	United Kingdom	2023	Klebsiella pneumoniae	147	B	blaNDM-5	1
NZ_CP072926	Homo sapiens	Italy	2019	Klebsiella pneumoniae	147	B	0	1
NZ_CP137392	Homo sapiens	United Kingdom	2023	Klebsiella pneumoniae	147	B	blaNDM-5	1
NZ_CP117741	Homo sapiens	USA	2022	Klebsiella pneumoniae	147	B	blaNDM-5	1
NZ_CP140511	Homo sapiens	USA	2023	Klebsiella pneumoniae	na	B	blaNDM-5	1
NZ_CP137386	Homo sapiens	United Kingdom	2022	Klebsiella pneumoniae	147	B	blaNDM-5	1
NZ_ON261191	Homo sapiens	Egypt	2020	Klebsiella pneumoniae	na	B	blaNDM-5	1
NZ_CP141546	Homo sapiens	United Kingdom	2023	Klebsiella pneumoniae	1558	B	blaNDM-5	1
NZ_CP137435	Homo sapiens	United Kingdom	2023	Klebsiella pneumoniae	147	B	blaNDM-5	1
NZ_CP137352	Homo sapiens	United Kingdom	2023	Klebsiella pneumoniae	147	B	blaNDM-5	1
NZ_CP137375	Homo sapiens	United Kingdom	2022	Klebsiella pneumoniae	147	B	blaNDM-5	1
NZ_MW911667	Homo sapiens	Russia	2018	Klebsiella pneumoniae	na	B	0	0
NZ_CP133748	Homo sapiens	United Kingdom	2022	Klebsiella pneumoniae	395	B	0	1
NZ_CP122357	Homo sapiens	Russia	2021	Klebsiella pneumoniae	395	C	blaOXA-48	1
NZ_CP089011	Homo sapiens	Russia	1000	Klebsiella pneumoniae	147	C	0	1
NZ_CP122343	Homo sapiens	Russia	2021	Klebsiella pneumoniae	395	C	blaOXA-48	1
NZ_CP094992	Homo sapiens	Russia	2019	Klebsiella pneumoniae	39	C	blaOXA-48	1
NZ_CP122344	Homo sapiens	Russia	2021	Klebsiella pneumoniae	395	C	0	1
NZ_OP690162	Homo sapiens	na	1000	Klebsiella pneumoniae	na	C	0	1
NZ_CP086665	Homo sapiens	Russia	2019	Klebsiella pneumoniae	39	C	blaOXA-48	1
NZ_CP132661	Homo sapiens	Ukraine	2015	Klebsiella pneumoniae	392	C	0	1
NZ_OQ723098	Homo sapiens	na	1000	Klebsiella pneumoniae	na	C	blaOXA-48	1
NZ_CP061962	Homo sapiens	China	2015	Klebsiella pneumoniae	395	C	0	1
NZ_CP122338	Homo sapiens	Russia	2021	Klebsiella pneumoniae	512	C	0	0
NZ_CP132681	Homo sapiens	Germany	2015	Klebsiella pneumoniae	15	A	0	1
NZ_CP132650	Homo sapiens	Uganda	2017	Klebsiella pneumoniae	412	A	0	1
NZ_CP066174	Homo sapiens	China	2020	Klebsiella quasipneumoniae	367	A	0	1
NZ_CP031258	Homo sapiens	China	2014	Klebsiella quasipneumoniae	367	A	0	1
NZ_CP026166	Homo sapiens	China	2014	Klebsiella pneumoniae	3685	A	0	1
NZ_CP101794	Homo sapiens	China	2022	Klebsiella pneumoniae	218	A	0	1
NZ_CP054064	Homo sapiens	China	2019	Klebsiella pneumoniae	1764	A	0	1
NZ_CP063429	Homo sapiens	Singapore	2014	Klebsiella pneumoniae	893	A	0	1
NZ_CP144283	Homo sapiens	Italy	2022	Klebsiella pneumoniae	29	A	0	1
NZ_CP088987	Homo sapiens	Taiwan	1000	Klebsiella pneumoniae	218	A	0	1
NZ_MK715436	Homo sapiens	China	2018	Klebsiella pneumoniae	na	A	0	1
NZ_CP144322	Homo sapiens	Taiwan	2019	Klebsiella pneumoniae	76	A	0	1
NZ_CP063928	Homo sapiens	China	2019	Klebsiella pneumoniae	2158	A	0	1
NZ_CP018338	Homo sapiens	Germany	2014	Klebsiella pneumoniae	23	A	0	1
NZ_ON081617	Homo sapiens	Poland	2015	Klebsiella pneumoniae	na	A	0	1
NZ_CP138565	Homo sapiens	China	2020	Klebsiella pneumoniae	1049	A	0	1
NZ_CP107353	Homo sapiens	China	2018	Klebsiella pneumoniae	1049	A	0	1
NZ_CP076111	Homo sapiens	China	2019	Klebsiella pneumoniae	218	A	0	1
NZ_CP138551	Homo sapiens	China	2021	Klebsiella pneumoniae	1049	A	0	1
NZ_CP138544	Homo sapiens	China	2021	Klebsiella pneumoniae	1049	A	0	1
NZ_CP138558	Homo sapiens	China	2021	Klebsiella pneumoniae	1049	A	0	1
NZ_CP089013	Homo sapiens	Germany	1000	Klebsiella pneumoniae	86	A	0	1
NZ_CP141576	Homo sapiens	United Kingdom	2022	Klebsiella pneumoniae	86	A	0	1
NZ_CP026587	Homo sapiens	China	2016	Klebsiella pneumoniae	86	A	0	1
NZ_CP139658	Homo sapiens	China	2023	Escherichia coli	10	A	0	1
NZ_CP063905	Homo sapiens	China	2019	Klebsiella pneumoniae	86	A	0	1
NZ_CP094941	Homo sapiens	China	2017	Klebsiella pneumoniae	86	A	0	1
NZ_CP139674	Homo sapiens	China	2023	Escherichia coli	10	A	0	1
NZ_CP139678	Homo sapiens	China	2023	Escherichia coli	10	A	0	1
NZ_CP139670	Homo sapiens	China	2023	Escherichia coli	10	A	0	1
NZ_CP102439	Homo sapiens	China	2020	Klebsiella pneumoniae	65	A	0	1
NZ_CP142994	Homo sapiens	Taiwan	2017	Klebsiella pneumoniae	86	A	0	1
NZ_CP059296	Homo sapiens	USA	2020	Klebsiella pneumoniae	65	A	0	1
NZ_CP084869	Homo sapiens	France	2008	Klebsiella pneumoniae	86	A	0	1
NZ_CP097083	Homo sapiens	China	2017	Klebsiella pneumoniae	268	A	0	1
NZ_CP061351	Homo sapiens	Singapore	2015	Klebsiella pneumoniae	86	A	0	1
NZ_CP129703	Homo sapiens	Taiwan	2018	Klebsiella pneumoniae	65	A	0	1
NZ_MN200128	Homo sapiens	na	1000	Klebsiella pneumoniae	na	A	0	1
NZ_CP092537	Homo sapiens	USA	2021	Klebsiella pneumoniae	65	A	0	1
NZ_CP142999	Homo sapiens	Taiwan	2011	Klebsiella pneumoniae	65	A	0	1
NZ_CP040355	Homo sapiens	China	2016	Klebsiella pneumoniae	65	A	0	1
NZ_CP139662	Homo sapiens	China	2023	Escherichia coli	10	A	0	1
NZ_CP111009	Homo sapiens	China	2022	Escherichia coli	10	A	0	1
NC_005249	na	na	1000	Klebsiella pneumoniae	na	A	0	1
NZ_CP139687	Homo sapiens	China	2018	Klebsiella pneumoniae	65	A	0	1
NZ_CP034776	Homo sapiens	Canada	2018	Klebsiella pneumoniae	86	A	0	1
NZ_CP111000	Homo sapiens	China	2022	Escherichia coli	10	A	0	1
NZ_CP100602	Homo sapiens	China	2017	Klebsiella pneumoniae	660	A	0	1
NZ_CP139682	Homo sapiens	China	2018	Klebsiella pneumoniae	65	A	0	1
NZ_CP024708	Homo sapiens	China	2014	Klebsiella pneumoniae	65	A	0	1
NZ_KY070306	na	na	1000	Klebsiella pneumoniae	na	A	0	1
NZ_CP097080	Homo sapiens	China	2017	Klebsiella pneumoniae	268	A	0	1
NZ_CP097077	Homo sapiens	China	2017	Klebsiella pneumoniae	268	A	blaKPC-2	1
NZ_CP139666	Homo sapiens	China	2023	Escherichia coli	10	A	0	1
NZ_CP073784	Homo sapiens	Norway	2014	Klebsiella pneumoniae	420	A	0	1
NZ_CP052037	Homo sapiens	China	2016	Klebsiella pneumoniae	660	A	0	1
NZ_CP095422	Homo sapiens	China	2020	Klebsiella pneumoniae	11	A	0	1
NZ_CP060282	Homo sapiens	Singapore	2014	Klebsiella pneumoniae	65	A	0	1
NZ_CP132604	Homo sapiens	Egypt	2016	Klebsiella pneumoniae	592	A	0	1
NZ_CP088990	Homo sapiens	Taiwan	1000	Klebsiella pneumoniae	na	A	0	1
NZ_CP030312	Homo sapiens	China	2014	Klebsiella pneumoniae	86	A	0	1
NZ_CP072495	Homo sapiens	China	2020	Klebsiella pneumoniae	660	A	0	1
NZ_CP132639	Homo sapiens	Afghanistan	2018	Klebsiella pneumoniae	na	A	0	1
NZ_CP132646	Homo sapiens	Afghanistan	2018	Klebsiella pneumoniae	15	A	0	1
NZ_CP132635	Homo sapiens	Afghanistan	2018	Klebsiella pneumoniae	15	A	0	1
NZ_MZ475697	na	China	2020	Escherichia coli	na	A	0	1
NZ_CP070899	Homo sapiens	China	2020	Klebsiella pneumoniae	412	A	0	1
NZ_CP072654	Homo sapiens	China	2020	Klebsiella pneumoniae	420	A	0	1
NZ_CP088270	Homo sapiens	China	2020	Klebsiella pneumoniae	36	A	0	1
NZ_CP091327	Bos taurus	China	2019	Klebsiella pneumoniae	65	A	0	1
NZ_CP030314	Homo sapiens	China	2013	Klebsiella pneumoniae	412	A	0	1
NZ_CP083752	Homo sapiens	China	2020	Klebsiella pneumoniae	412	A	0	1
NZ_CP144320	Homo sapiens	Taiwan	2017	Klebsiella pneumoniae	412	A	0	1
NZ_CP125085	Homo sapiens	United Kingdom	2022	Klebsiella pneumoniae	23	A	0	1
NZ_CP118907	na	China	2022	Klebsiella pneumoniae	23	A	0	1
NZ_CP028390	Homo sapiens	China	2015	Klebsiella pneumoniae	36	A	0	1
NZ_CP129203	Homo sapiens	China	2014	Klebsiella pneumoniae	412	A	0	1
NZ_CP068686	na	China	2019	Klebsiella pneumoniae	11	A	0	1
NZ_LR890425	Homo sapiens	Australia	2014	Klebsiella pneumoniae	86	A	0	0
NZ_CP144338	Homo sapiens	China	2019	Klebsiella pneumoniae	23	A	0	1
NZ_CP079726	Homo sapiens	China	2018	Klebsiella pneumoniae	15	A	0	1
NZ_CP045675	Homo sapiens	China	2018	Klebsiella pneumoniae	15	A	0	1
NZ_CP034416	Homo sapiens	China	2016	Klebsiella pneumoniae	11	A	0	1
NZ_MF398271	Homo sapiens	na	1000	Klebsiella pneumoniae	na	A	blaKPC-2	1
NZ_CP103316	Homo sapiens	China	2021	Klebsiella pneumoniae	11	A	0	1
NZ_OM791346	na	na	1000	Klebsiella pneumoniae	na	A	0	1
NZ_CP064236	Homo sapiens	China	2018	Klebsiella pneumoniae	11	A	0	1
NZ_CP107298	Homo sapiens	China	2018	Klebsiella pneumoniae	11	A	0	1
NZ_CP107292	Homo sapiens	China	2018	Klebsiella pneumoniae	11	A	0	1
NZ_CP014011	Homo sapiens	China	2015	Klebsiella pneumoniae	23	A	0	1
NZ_CP026012	Homo sapiens	China	2009	Klebsiella pneumoniae	23	A	0	1
NZ_ON777847	Homo sapiens	China	2015	Klebsiella pneumoniae	na	A	0	1
NZ_CP034083	Homo sapiens	China	2015	Klebsiella pneumoniae	23	A	0	1
NZ_MN058044	Homo sapiens	na	1000	Klebsiella pneumoniae	na	A	0	1
NZ_MZ475709	na	China	2020	Klebsiella pneumoniae	na	A	0	1
NZ_CP125344	Homo sapiens	China	2022	Klebsiella pneumoniae	11	A	0	1
NZ_CP091069	Homo sapiens	China	2018	Klebsiella pneumoniae	11	A	0	1
NZ_CP025081	Homo sapiens	Singapore	1000	Klebsiella pneumoniae	23	A	0	1
NZ_MT035874	Homo sapiens	China	2018	Klebsiella pneumoniae	na	A	blaKPC-2	1
NZ_CP083611	na	China	2020	Escherichia coli	10	A	0	1
NZ_CP063278	Homo sapiens	Russia	2014	Klebsiella pneumoniae	23	A	0	1
NC_006625	na	na	1000	Klebsiella pneumoniae	23	A	0	1
NZ_CP099414	Homo sapiens	China	2015	Klebsiella pneumoniae	11	A	0	1
NZ_CP089030	na	na	1000	Klebsiella pneumoniae	23	A	0	1
NZ_CP102193	Homo sapiens	China	2021	Klebsiella pneumoniae	11	A	0	1
NZ_AP019549	Homo sapiens	na	2013	Klebsiella pneumoniae	na	A	0	1
NZ_CP122579	Homo sapiens	Taiwan	1000	Klebsiella pneumoniae	11	A	0	1
NZ_MT644086	Homo sapiens	na	1000	Klebsiella pneumoniae	na	A	blaKPC-2	1
NZ_CP132616	Homo sapiens	Thailand	2017	Klebsiella pneumoniae	268	A	0	1
NZ_CP096235	Homo sapiens	China	2017	Klebsiella pneumoniae	23	A	0	1
NZ_CP106913	Homo sapiens	China	2017	Klebsiella pneumoniae	11	A	0	1
NZ_CP107015	Homo sapiens	China	2020	Klebsiella pneumoniae	11	A	0	1
NZ_CP047193	Homo sapiens	China	2019	Klebsiella pneumoniae	11	A	0	1
NZ_CP037743	Homo sapiens	USA	2016	Klebsiella pneumoniae	23	A	0	1
NZ_CP026024	Homo sapiens	China	2014	Klebsiella pneumoniae	1265	A	0	1
NZ_CP144308	environment	China	2019	Klebsiella pneumoniae	23	A	0	1
NZ_CP066255	Homo sapiens	China	2018	Klebsiella pneumoniae	11	A	0	1
NZ_CP047676	Homo sapiens	South Korea	2017	Klebsiella pneumoniae	23	A	0	1
NZ_CP047678	Homo sapiens	South Korea	2017	Klebsiella pneumoniae	23	A	0	1
NZ_CP125350	Homo sapiens	China	2022	Klebsiella pneumoniae	11	A	0	1
NZ_MZ475703	na	China	2020	Klebsiella pneumoniae	na	A	0	1
NZ_CP122574	Homo sapiens	Taiwan	1000	Klebsiella pneumoniae	23	A	0	1
NZ_CP132684	Homo sapiens	USA	2014	Klebsiella pneumoniae	23	A	0	1
NZ_CP087664	Homo sapiens	China	2017	Klebsiella pneumoniae	11	A	0	1
NZ_CP087658	Homo sapiens	China	2017	Klebsiella pneumoniae	11	A	0	1
NZ_CP027867	Homo sapiens	China	2017	Klebsiella pneumoniae	23	A	0	1
NZ_CP089020	Homo sapiens	Taiwan	1000	Klebsiella pneumoniae	11	A	0	1
NZ_CP129732	Homo sapiens	Taiwan	2018	Klebsiella pneumoniae	1544	A	0	0
NZ_CP096239	Homo sapiens	China	2017	Klebsiella pneumoniae	23	A	0	1
NZ_CP136533	Homo sapiens	Hungary	2023	Klebsiella pneumoniae	23	A	0	1
NZ_CP096243	Homo sapiens	China	2017	Klebsiella pneumoniae	23	A	0	1
NZ_CP067046	Homo sapiens	India	2019	Klebsiella pneumoniae	43	A	blaOXA-181	1
NZ_CP064224	Homo sapiens	China	2018	Klebsiella pneumoniae	11	A	0	1
NZ_CP064209	Homo sapiens	China	2018	Klebsiella pneumoniae	23	A	0	1
NZ_CP064259	Homo sapiens	China	2018	Klebsiella pneumoniae	11	A	blaKPC-2	1
NZ_MG053312	na	China	1000	Klebsiella pneumoniae	na	A	0	1
NZ_MT496757	Homo sapiens	na	1000	Klebsiella pneumoniae	na	A	0	1
NZ_CP064230	Homo sapiens	China	2018	Klebsiella pneumoniae	23	A	0	1
NZ_CP135188	Homo sapiens	Chile	2022	Klebsiella pneumoniae	23	A	0	1
NZ_CP063891	Homo sapiens	China	2019	Klebsiella pneumoniae	23	A	0	1
NZ_CP133876	Homo sapiens	Taiwan	2018	Klebsiella pneumoniae	11	A	0	1
NZ_CP082208	Homo sapiens	China	2015	Klebsiella pneumoniae	268	A	0	1
NZ_CP014009	Homo sapiens	China	2014	Klebsiella pneumoniae	374	A	0	1
NZ_CP066905	Homo sapiens	China	2016	Klebsiella pneumoniae	11	A	0	1
NZ_CP102187	Homo sapiens	China	2017	Klebsiella pneumoniae	11	A	0	1
NZ_CP078124	Homo sapiens	China	2020	Klebsiella pneumoniae	11	A	0	1
NZ_CP072558	Homo sapiens	China	2020	Klebsiella pneumoniae	11	A	0	1
NZ_CP142988	Homo sapiens	Taiwan	2017	Klebsiella pneumoniae	11	A	0	1
NZ_CP134808	Homo sapiens	China	2020	Klebsiella pneumoniae	11	A	0	1
NZ_CP118692	Homo sapiens	China	2021	Klebsiella pneumoniae	11	A	blaNDM-1	1
NZ_CP073286	Homo sapiens	China	2016	Klebsiella pneumoniae	23	A	0	1
NZ_MT269847	Homo sapiens	China	2018	Klebsiella pneumoniae	na	A	0	1
NZ_CP122567	Homo sapiens	Taiwan	1000	Klebsiella pneumoniae	11	A	0	1
NZ_CP091062	Homo sapiens	China	2020	Klebsiella pneumoniae	23	A	0	1
NZ_CP087652	Homo sapiens	China	2017	Klebsiella pneumoniae	11	A	0	1
NZ_CP116492	na	China	2019	Klebsiella pneumoniae	11	A	0	1
NZ_CP132610	Homo sapiens	Germany	2015	Klebsiella pneumoniae	3663	A	0	1
NZ_CP144360	Homo sapiens	China	2019	Klebsiella pneumoniae	23	A	0	1
NZ_OQ801413	Homo sapiens	China	1000	Klebsiella pneumoniae	na	A	0	1
NZ_CP125335	Homo sapiens	China	2022	Klebsiella pneumoniae	11	A	0	1
NZ_CP033955	Homo sapiens	China	2018	Klebsiella pneumoniae	11	A	0	1
NZ_CP064206	Homo sapiens	China	2018	Klebsiella pneumoniae	23	A	0	1
NZ_CP040352	Homo sapiens	China	2016	Klebsiella pneumoniae	412	A	0	1
NZ_CP072940	Homo sapiens	China	2015	Klebsiella pneumoniae	660	A	0	1
NZ_CP030321	Homo sapiens	China	2011	Klebsiella pneumoniae	412	A	0	1
NZ_CP091059	Homo sapiens	China	2020	Klebsiella pneumoniae	23	A	0	1
NZ_CP064218	Homo sapiens	China	2018	Klebsiella pneumoniae	11	A	0	1
NZ_CP083992	na	China	2020	Escherichia coli	10	A	0	1
NZ_ON777850	na	China	2021	Escherichia coli	na	A	0	1
NZ_CP089599	Homo sapiens	China	2020	Klebsiella pneumoniae	23	A	0	1
NZ_CP063909	Homo sapiens	China	2019	Klebsiella pneumoniae	23	A	0	1
NZ_CP032241	Homo sapiens	China	2018	Klebsiella pneumoniae	11	A	0	1
NZ_CP106908	Homo sapiens	China	2017	Klebsiella pneumoniae	11	A	0	1
NZ_CP115151	Homo sapiens	India	2019	Enterobacter hormaechei	511	A	blaNDM-1	1
NZ_MT269852	Homo sapiens	China	2017	Klebsiella pneumoniae	na	A	0	1
NZ_ON081625	Homo sapiens	Poland	2019	Klebsiella pneumoniae	na	A	0	1
NZ_CP063834	Homo sapiens	China	2020	Klebsiella pneumoniae	11	A	0	1
NZ_CP063760	Homo sapiens	China	2020	Klebsiella pneumoniae	11	A	0	1
NZ_CP090206	Homo sapiens	China	2019	Klebsiella pneumoniae	11	A	0	1
NZ_MH643791	Homo sapiens	na	1000	Klebsiella pneumoniae	na	A	0	1
NZ_CP064242	Homo sapiens	China	2018	Klebsiella pneumoniae	11	A	0	1
NZ_CP088996	Homo sapiens	na	1000	Klebsiella pneumoniae	11	A	0	1
NZ_CP144314	Homo sapiens	Taiwan	2017	Klebsiella pneumoniae	11	A	0	1
NZ_CP077778	Homo sapiens	na	1000	Klebsiella pneumoniae	11	A	0	1
NZ_CP055295	Homo sapiens	China	2020	Klebsiella pneumoniae	11	A	0	1
NZ_CP043581	Homo sapiens	China	2016	Klebsiella pneumoniae	23	A	0	1
NZ_CP041374	Homo sapiens	China	2018	Klebsiella pneumoniae	11	A	0	1
NZ_CP072997	Homo sapiens	China	2015	Klebsiella pneumoniae	11	A	0	1
NZ_CP141780	Homo sapiens	China	2021	Klebsiella pneumoniae	11	A	0	1
NZ_MH643786	Homo sapiens	na	1000	Klebsiella pneumoniae	na	A	0	1
NZ_CP080310	Homo sapiens	China	2020	Klebsiella pneumoniae	11	A	0	1
NZ_CP064212	Homo sapiens	China	2018	Klebsiella pneumoniae	11	A	blaKPC-2	1
NZ_MN182749	Homo sapiens	na	1000	Klebsiella pneumoniae	na	A	0	1
NZ_OR388867	na	China	2019	Klebsiella pneumoniae	na	A	0	1
NZ_OR388870	na	China	2016	Klebsiella pneumoniae	na	A	0	1
NZ_CP072493	Homo sapiens	China	2020	Klebsiella pneumoniae	23	A	0	1
NZ_MZ546617	Homo sapiens	na	1000	Klebsiella pneumoniae	na	A	0	1
NZ_CP107384	Homo sapiens	China	2018	Klebsiella pneumoniae	11	A	0	1
NZ_CP031935	Homo sapiens	China	2016	Klebsiella pneumoniae	11	A	0	1
NZ_CP064233	Homo sapiens	China	2018	Klebsiella pneumoniae	23	A	0	1
NZ_CP091979	Homo sapiens	China	2019	Klebsiella pneumoniae	23	A	0	1
NZ_CP087624	Homo sapiens	China	2017	Klebsiella pneumoniae	11	A	0	1
NZ_CP127154	Homo sapiens	China	2021	Klebsiella pneumoniae	11	A	0	1
NZ_CP047596	Homo sapiens	China	2016	Klebsiella pneumoniae	23	A	0	1
NZ_CP087152	Homo sapiens	China	2021	Klebsiella pneumoniae	11	A	0	1
NZ_CP087147	Homo sapiens	China	2021	Klebsiella pneumoniae	11	A	0	1
NZ_CP087143	Homo sapiens	China	2021	Klebsiella pneumoniae	11	A	0	1
NZ_CP136268	Homo sapiens	China	2020	Klebsiella pneumoniae	11	A	0	1
NZ_CP136844	Homo sapiens	China	2020	Klebsiella pneumoniae	na	A	0	1
NZ_CP032164	Homo sapiens	China	2018	Klebsiella pneumoniae	11	A	0	1
NZ_CP034124	Homo sapiens	China	2018	Klebsiella pneumoniae	11	A	0	1
NZ_CP144304	Homo sapiens	China	2019	Klebsiella pneumoniae	11	A	0	1
NZ_CP066250	Homo sapiens	China	2018	Klebsiella pneumoniae	11	A	0	1
NZ_CP054721	environment	China	2019	Klebsiella pneumoniae	11	A	0	1
NZ_CP092787	Homo sapiens	China	2019	Klebsiella pneumoniae	11	A	0	1
NZ_CP102837	Homo sapiens	China	2022	Klebsiella pneumoniae	751	A	0	1
NZ_CP142996	Homo sapiens	Taiwan	2019	Klebsiella pneumoniae	65	A	0	1
NZ_CP092794	Homo sapiens	China	2019	Klebsiella pneumoniae	11	A	0	1
NZ_CP138524	Homo sapiens	China	2020	Klebsiella pneumoniae	11	A	0	1
NZ_CP054745	environment	China	2019	Klebsiella pneumoniae	11	A	0	1
NZ_CP080304	Homo sapiens	China	2020	Klebsiella pneumoniae	11	A	0	1
NZ_CP054727	Homo sapiens	China	2019	Klebsiella pneumoniae	11	A	0	1
NZ_CP102391	Homo sapiens	China	2021	Klebsiella pneumoniae	11	A	0	1
NZ_OP690161	Homo sapiens	na	1000	Klebsiella pneumoniae	na	A	0	1
NZ_CP054751	Homo sapiens	China	2019	Klebsiella pneumoniae	11	A	0	1
NZ_CP054781	Homo sapiens	China	2019	Klebsiella pneumoniae	11	A	0	1
NZ_CP016815	Homo sapiens	Taiwan	2006	Klebsiella pneumoniae	23	A	0	1
NZ_CP054775	environment	China	2019	Klebsiella pneumoniae	11	A	0	1
NZ_CP040534	Homo sapiens	China	2016	Klebsiella pneumoniae	11	A	0	1
NZ_CP054733	Homo sapiens	China	2019	Klebsiella pneumoniae	11	A	0	1
NZ_CP054757	Homo sapiens	China	2019	Klebsiella pneumoniae	11	A	0	1
NZ_CP080298	Homo sapiens	China	2020	Klebsiella pneumoniae	11	A	0	1
NZ_CP082760	Homo sapiens	China	2017	Klebsiella pneumoniae	11	A	0	1
NZ_CP069171	Homo sapiens	China	2020	Klebsiella pneumoniae	11	A	0	1
NZ_CP028852	Homo sapiens	China	2017	Klebsiella pneumoniae	23	A	0	1
NZ_CP082766	Homo sapiens	China	2017	Klebsiella pneumoniae	11	A	0	1
NZ_CP089235	Homo sapiens	China	2018	Klebsiella sp.	23	A	0	1
NZ_CP019049	Homo sapiens	China	2015	Klebsiella pneumoniae	23	A	0	1
NZ_CP107346	Homo sapiens	China	2018	Klebsiella pneumoniae	11	A	0	1
NZ_CP107373	Homo sapiens	China	2018	Klebsiella pneumoniae	11	A	0	1
NZ_CP107335	Homo sapiens	China	2018	Klebsiella pneumoniae	11	A	0	1
NZ_AP025247	Homo sapiens	Japan	2015	Klebsiella pneumoniae	23	A	0	1
NZ_CP107328	Homo sapiens	China	2018	Klebsiella pneumoniae	11	A	0	1
NZ_CP107321	Homo sapiens	China	2018	Klebsiella pneumoniae	11	A	0	1
NZ_CP040546	Homo sapiens	China	2016	Klebsiella pneumoniae	11	A	0	1
NZ_CP130690	Homo sapiens	China	2023	Klebsiella pneumoniae	11	A	0	1
NZ_CP090344	Homo sapiens	China	2020	Klebsiella pneumoniae	11	A	0	1
NZ_CP143300	Homo sapiens	China	2023	Klebsiella pneumoniae	11	A	0	1
NZ_CP141667	Homo sapiens	China	2021	Klebsiella pneumoniae	11	A	0	1
NZ_CP104316	Homo sapiens	China	2022	Klebsiella pneumoniae	751	A	0	1
NZ_CP066152	Homo sapiens	China	2020	Klebsiella pneumoniae	11	A	0	1
NZ_CP089023	Homo sapiens	Taiwan	1000	Klebsiella pneumoniae	23	A	0	1
NZ_CP133402	Homo sapiens	China	2022	Klebsiella pneumoniae	11	A	0	1
NZ_CP111005	Homo sapiens	China	2022	Escherichia coli	10	A	0	1
NZ_CP132049	Homo sapiens	na	2022	Klebsiella pneumoniae	11	A	0	1
NZ_CP088984	Homo sapiens	Taiwan	1000	Klebsiella pneumoniae	23	A	0	1
NZ_MW598245	na	China	2020	Escherichia coli	na	A	0	1
NZ_CP054739	environment	China	2019	Klebsiella pneumoniae	11	A	0	1
NZ_CP054769	Homo sapiens	China	2019	Klebsiella pneumoniae	11	A	0	1
NZ_MH255828	Homo sapiens	China	1000	Klebsiella pneumoniae	na	A	0	1
NZ_CP082754	Homo sapiens	China	2017	Klebsiella pneumoniae	11	A	0	1
NZ_CP090433	Homo sapiens	China	2021	Klebsiella pneumoniae	11	A	0	1
NZ_CP065555	Homo sapiens	China	2019	Klebsiella pneumoniae	11	A	0	1
NZ_CP141069	na	China	2023	Klebsiella pneumoniae	11	A	0	1
NZ_CP054763	Homo sapiens	China	2019	Klebsiella pneumoniae	11	A	0	1
NZ_CP095429	Homo sapiens	China	2019	Klebsiella pneumoniae	11	A	0	1
NZ_CP101774	Homo sapiens	China	2022	Klebsiella pneumoniae	11	A	0	1
NZ_CP084706	Homo sapiens	China	2019	Klebsiella pneumoniae	11	A	0	1
NZ_CP102636	Homo sapiens	China	2019	Klebsiella pneumoniae	na	A	0	1
NZ_CP130694	Homo sapiens	China	2023	Klebsiella pneumoniae	11	A	0	1
NZ_CP109974	Homo sapiens	China	2022	Klebsiella pneumoniae	11	A	0	1
NZ_MW013144	na	China	2017	Klebsiella pneumoniae	na	A	0	1
NZ_CP130663	Homo sapiens	China	2023	Klebsiella pneumoniae	11	A	0	1
NZ_CP106761	Homo sapiens	China	2022	Klebsiella pneumoniae	11	A	0	1
NZ_MF993442	Homo sapiens	China	2014	Klebsiella pneumoniae	na	A	0	1
NZ_CP026022	Homo sapiens	China	2014	Klebsiella pneumoniae	23	A	0	1
NZ_CP109949	Homo sapiens	China	2022	Klebsiella pneumoniae	751	A	0	1
NZ_CP132607	Homo sapiens	Ukraine	2014	Klebsiella pneumoniae	23	A	0	1
NZ_CP141601	Homo sapiens	China	2023	Klebsiella pneumoniae	11	A	0	1
NZ_CP084867	Homo sapiens	France	2008	Klebsiella pneumoniae	23	A	0	1
NZ_CP033961	Homo sapiens	China	2017	Klebsiella pneumoniae	11	A	0	1
NZ_CP071323	Homo sapiens	China	2016	Klebsiella pneumoniae	65	A	0	1
NZ_CP102631	Homo sapiens	China	2019	Klebsiella pneumoniae	na	A	0	1
NZ_CP090463	Homo sapiens	China	2020	Klebsiella pneumoniae	11	A	0	1
NZ_CP090243	Homo sapiens	na	2021	Klebsiella pneumoniae	23	A	0	1
NZ_MN182750	na	na	1000	Escherichia coli	na	A	0	1
NZ_CP095241	Homo sapiens	China	2021	Klebsiella pneumoniae	11	A	0	1
NZ_CP132043	Homo sapiens	na	2021	Klebsiella pneumoniae	11	A	0	1
NZ_CP102638	Homo sapiens	China	2019	Klebsiella pneumoniae	na	A	0	1
NZ_CP053863	Homo sapiens	China	2018	Klebsiella pneumoniae	1660	A	0	1
NZ_CP029228	Homo sapiens	China	2017	Klebsiella pneumoniae	11	A	0	1
NZ_CP097386	Homo sapiens	China	2022	Klebsiella pneumoniae	15	A	0	1
NZ_MF437313	na	China	2016	Klebsiella pneumoniae	na	A	0	1
NZ_CP040540	Homo sapiens	China	2016	Klebsiella pneumoniae	11	A	0	1
NZ_MW598247	na	China	2020	Escherichia coli	na	A	0	1
NZ_CP087631	Homo sapiens	China	2017	Klebsiella pneumoniae	11	A	0	1
NZ_MW598231	Homo sapiens	China	2016	Klebsiella pneumoniae	na	A	0	1
NZ_MW598240	na	China	2020	Escherichia coli	na	A	0	1
NZ_OM001476	na	China	2021	Escherichia coli	na	A	0	1
NZ_MW598242	na	China	2020	Escherichia coli	na	A	0	1
NZ_OM001478	na	China	2021	Escherichia coli	na	A	0	1
NZ_CP101786	Homo sapiens	China	2022	Klebsiella pneumoniae	11	A	0	1
NZ_CP116904	Homo sapiens	China	2022	Klebsiella pneumoniae	11	A	0	1
NZ_CP103513	Homo sapiens	USA	2019	Klebsiella pneumoniae	23	A	0	1
NZ_MH643788	Homo sapiens	na	1000	Klebsiella pneumoniae	na	A	0	1
NZ_CP085891	Homo sapiens	China	2020	Klebsiella pneumoniae	11	A	0	0
NZ_MH263654	na	na	1000	Klebsiella pneumoniae	na	A	0	1
NZ_OP168824	Homo sapiens	China	2016	Klebsiella pneumoniae	na	A	0	1
NZ_AP019666	Homo sapiens	Japan	2016	Klebsiella pneumoniae	268	A	0	0
NZ_MK347237	na	na	1000	Klebsiella pneumoniae	na	A	0	1
NZ_MK347231	na	na	1000	Klebsiella pneumoniae	na	A	0	1
NZ_CP102640	Homo sapiens	China	2019	Klebsiella pneumoniae	na	A	0	0
NZ_CP132630	Homo sapiens	USA	2012	Klebsiella pneumoniae	23	A	0	1
NZ_MW598234	Homo sapiens	China	2016	Klebsiella pneumoniae	na	A	0	1
NZ_CP069941	Homo sapiens	USA	1000	Klebsiella pneumoniae	23	A	0	1
NZ_MK347236	na	na	1000	Klebsiella pneumoniae	na	A	0	1
NZ_MK347234	na	na	1000	Klebsiella pneumoniae	na	A	0	1
NZ_CP101765	Homo sapiens	China	2022	Klebsiella pneumoniae	11	A	0	1
NZ_CP132622	Homo sapiens	USA	2012	Klebsiella pneumoniae	23	A	0	1
NZ_CP132614	Homo sapiens	USA	2014	Klebsiella pneumoniae	23	A	0	1
NZ_MK347230	na	na	1000	Klebsiella pneumoniae	na	A	0	1
NZ_OM001480	na	China	2021	Escherichia coli	na	A	0	1
NZ_MW598241	na	China	2020	Escherichia coli	na	A	0	1
NZ_MK347228	na	na	1000	Klebsiella pneumoniae	na	A	0	1
NZ_MK347229	na	na	1000	Klebsiella pneumoniae	na	A	0	1
NZ_MK347232	na	na	1000	Klebsiella pneumoniae	na	A	0	1
NZ_ON081619	Homo sapiens	Poland	2009	Klebsiella pneumoniae	na	A	0	1
NZ_MK347226	na	na	1000	Klebsiella pneumoniae	na	A	0	1
NZ_CP097652	na	China	2020	Klebsiella pneumoniae	23	A	0	1
NZ_MK347227	na	na	1000	Klebsiella pneumoniae	na	A	0	1
NZ_CP142692	na	China	1000	Klebsiella pneumoniae	na	A	0	1
NZ_MK347233	na	na	1000	Klebsiella pneumoniae	na	A	0	1
NZ_MK347235	na	na	1000	Klebsiella pneumoniae	na	A	0	1
NZ_OM001474	na	China	2021	Escherichia coli	na	A	0	1
NZ_CP082806	Homo sapiens	Kazakhstan	2021	Klebsiella pneumoniae	23	A	0	1
NZ_MK347238	na	na	1000	Klebsiella pneumoniae	na	A	0	1
NZ_CP090469	Homo sapiens	China	2020	Klebsiella pneumoniae	15	A	0	1
NZ_OM001475	na	China	2021	Escherichia coli	na	A	0	1
NZ_OM975892	na	na	1000	Klebsiella pneumoniae	na	A	0	1
NZ_CP087641	Homo sapiens	China	2017	Klebsiella pneumoniae	11	A	0	0
NZ_CP062987	Homo sapiens	Russia	2017	Klebsiella pneumoniae	377	D	0	0
NZ_CP122333	Homo sapiens	Russia	1000	Klebsiella pneumoniae	377	D	0	0
NZ_CP077783	Homo sapiens	na	1000	Klebsiella pneumoniae	377	D	0	0
NZ_CP048938	Homo sapiens	Russia	2018	Klebsiella pneumoniae	377	D	0	0
